# Supplementary material for: Polyploid giant cancer cells (PGCC): short-term return to multicellularity
Source: Biol Res. 2025 Nov 24;58:71. doi: 10.1186/s40659-025-00650-1 (PMC12642267; doi:10.1186/s40659-025-00650-1)
Supplement: Supplementary file 2 — Supplementary Material 2 [file 40659_2025_650_MOESM2_ESM.xlsx]

## Sheet: SupTab1
Suppl. Table 1. Summing information on the sequenced PGCC samples used for meta-analysis.
GEO id	Platform	Cells	Tissue of origin	Treatment	Time points	Replicates	Estimated PGCC content*
					(day)
GSE196453	GPL24676	PPC1	prostate	radiation	PGCC (4)	6	size filtration (~80%)
GSE196453	GPL24676	PPC1	prostate	radiation	Early (8)	6	NA
GSE196453	GPL24676	PPC1	prostate	radiation	Late (20)	6	NA
GSE195919	GPL24676	PPC1	prostate	radiation	4	6	size filtration (~80%)
GSE195919	GPL24676	PPC1	prostate	LCL521	4	6	size filtration (~80%)
GSE178745	GPL15433	Hey	ovarian	paclitaxel	3	3	~85%
GSE178745	GPL15433	SKOV3	ovarian	paclitaxel	7	3	~85%
GSE229119	GPL16791	Hey	ovarian	olaparib	3, 7	4	~12%
GSE229119	GPL16791	MCF7	breast	olaparib	3, 7	4	~10%
GSE229119	GPL16791	OVCA432	ovarian	olaparib	3, 7	4	~17%
GSE229119	GPL16791	SKOV3	ovarian	olaparib	3, 7	4	~27%
GSE229119	GPL16791	Org2414	ovarian	olaparib	3, 7	4	~33%
GSE229119	GPL16791	Org2445	ovarian	olaparib	3, 7	4	~12%
GSE229119	GPL16791	Org3008	ovarian	olaparib	3, 7	4	~17%
GSE248717	GPL21697	MDA	breast	docetaxel	2	scRNAseq, >300**	flow sorting (~100%?)
GSE248717	GPL21697	SUM159	breast	docetaxel	2	scRNAseq, >900**	flow sorting (~100%?)
GSE248717	GPL21697	Vari068	breast	docetaxel	2	scRNAseq, ~400**	flow sorting (~100%?)
*Because of high ploidy level in PGCC, the percentage of belonging to PGCC genomes is much higher.
**scRNAseq provides a large number of cells but with a low gene coverage. In this study, cells with >800 detected genes were considered successfully sequenced.

## Sheet: SupTab2
Suppl. Table 2. GO Biological processes enriched in the upregulated genes of gap junctions and their protein interactome neighborhood.
Term ID	Term description	N genes	FDR
GO:0003008	System process	31	4.57e-13
GO:0007600	Sensory perception	23	1.21e-12
GO:0002088	Lens development in camera-type eye	11	5.13e-12
GO:0050877	Nervous system process	25	2.88e-11
GO:0007605	Sensory perception of sound	12	1.01e-10
GO:0007423	Sensory organ development	17	4.03e-10
GO:0007601	Visual perception	12	2.63e-09
GO:0032501	Multicellular organismal process	42	2.8e-08
GO:0045216	Cell-cell junction organization	10	8.44e-08
GO:0007043	Cell-cell junction assembly	9	1.07e-07
GO:0001654	Eye development	12	6.06e-07
GO:0035637	Multicellular organismal signaling	8	2.25e-06
GO:0098742	Cell-cell adhesion via plasma-membrane adhesion molecules	10	2.87e-06
GO:0016338	Calcium-independent cell-cell adhesion via plasma membrane cell-adhesion molecules	5	6.24e-06
GO:0098609	Cell-cell adhesion	12	1.84e-05
GO:0007155	Cell adhesion	15	2.44e-05
GO:0048513	Animal organ development	26	4.58e-05
GO:0007267	Cell-cell signaling	15	9.08e-05
GO:0007275	Multicellular organism development	29	0.00012
GO:0042391	Regulation of membrane potential	10	0.00015
GO:0006810	Transport	27	0.0002
GO:0030048	Actin filament-based movement	6	0.0002
GO:0070830	Bicellular tight junction assembly	5	0.0002
GO:0001508	Action potential	6	0.00021
GO:0060088	Auditory receptor cell stereocilium organization	4	0.00021
GO:0048731	System development	27	0.00027
GO:0042472	Inner ear morphogenesis	6	0.00028
GO:0098900	Regulation of action potential	5	0.00031
GO:0051179	Localization	29	0.00036
GO:0090596	Sensory organ morphogenesis	8	0.00036
GO:0048856	Anatomical structure development	31	0.00038
GO:0061337	Cardiac conduction	5	0.00059
GO:0086004	Regulation of cardiac muscle cell contraction	4	0.001
GO:0060306	Regulation of membrane repolarization	4	0.0011
GO:0086002	Cardiac muscle cell action potential involved in contraction	4	0.0016
GO:0086091	Regulation of heart rate by cardiac conduction	4	0.0022
GO:0086069	Bundle of His cell to Purkinje myocyte communication	3	0.0035
GO:0006811	Ion transport	13	0.005
GO:0060429	Epithelium development	12	0.0068
GO:0019226	Transmission of nerve impulse	4	0.0073
GO:0086013	Membrane repolarization during cardiac muscle cell action potential	3	0.0079
GO:0030855	Epithelial cell differentiation	9	0.0098
GO:0060307	Regulation of ventricular cardiac muscle cell membrane repolarization	3	0.0098
GO:0086005	Ventricular cardiac muscle cell action potential	3	0.0098
GO:0003013	Circulatory system process	8	0.0126
GO:0030001	Metal ion transport	9	0.0135
GO:0009887	Animal organ morphogenesis	11	0.0142
GO:0070306	Lens fiber cell differentiation	3	0.0173
GO:0007156	Homophilic cell adhesion via plasma membrane adhesion molecules	5	0.0211
GO:0008015	Blood circulation	7	0.0225
GO:0006812	Cation transport	10	0.0252
GO:0006813	Potassium ion transport	5	0.0286
GO:0009888	Tissue development	14	0.031
GO:0060373	Regulation of ventricular cardiac muscle cell membrane depolarization	2	0.035
GO:0086068	Purkinje myocyte to ventricular cardiac muscle cell communication	2	0.035
GO:1990349	Gap junction-mediated intercellular transport	2	0.035
GO:0022607	Cellular component assembly	17	0.0363
GO:0048568	Embryonic organ development	7	0.0401
GO:0030029	Actin filament-based process	8	0.0402
GO:0050957	Equilibrioception	2	0.0405
GO:1990573	Potassium ion import across plasma membrane	3	0.0438
GO:0060371	Regulation of atrial cardiac muscle cell membrane depolarization	2	0.0491
